# Supplementary material for: The Influence of Therapist Adherence on Multisystemic Therapy Treatment Outcome for Adolescents with Antisocial Behaviours: A Retrospective Study in Western Australian Families
Source: Int J Environ Res Public Health. 2025 Aug 21;22(8):1310. doi: 10.3390/ijerph22081310 (PMC12386259; doi:10.3390/ijerph22081310)
Supplement: Supplementary file 1 [file ijerph-22-01310-s001.zip]

Archive with 1 entries (1 files):
- ijerph-3732133-supplementary.pdf
